# Supplementary material for: MaGelLAn 1.0: a software to facilitate quantitative and population genetic analysis of maternal inheritance by combination of molecular and pedigree information
Source: Genet Sel Evol. 2016 Sep 10;48(1):65. doi: 10.1186/s12711-016-0242-9 (PMC5018160; doi:10.1186/s12711-016-0242-9)
Supplement: Supplementary file 1 — 10.1186/s12711-016-0242-9 Zip archive of MaGelLAn1.0 source code consisting of four Python3 scripts. [file 12711_2016_242_MOESM1_ESM.zip]

Archive with 4 entries (4 files):
- mag_sampl.py
- mag_stat.py
- mag_verif.py
- mag_calc.py
